# Supplementary material for: Characterization of Vestibular Phenotypes in Patients with Genetic Hearing Loss
Source: J Clin Med. 2024 Mar 29;13(7):2001. doi: 10.3390/jcm13072001 (PMC11012556; doi:10.3390/jcm13072001)
Supplement: Supplementary file 1 [file jcm-13-02001-s001.zip]

Archive with 1 entries (1 files):
- jcm-2913174-supplementary.xlsx
