# Supplementary material for: Characterization of Vestibular Phenotypes in Patients with Genetic Hearing Loss
Source: J Clin Med. 2024 Mar 29;13(7):2001. doi: 10.3390/jcm13072001 (PMC11012556; doi:10.3390/jcm13072001)
Supplement: Supplementary file 1 [file jcm-13-02001-s001.zip › jcm-2913174-supplementary.xlsx]

## Sheet: Supplement Table S1
Supplement Table 1. The list of genes in the NGS panel
Target genes (207 genes)
ABHD12
ABHD5
ACTB
ACTG1
ADCY1
ADGRV1
AIFM1
ALMS1
ANKH
ARSB
ATP2B2
ATP6V1B1
BCS1L
BDP1
BSND
BTD
CABP2
CACNA1D
CATSPER2
CCDC50
CD151
CD164
CDC14A
CDH23
CDKN1C
CEACAM16
CEP78
CHD7
CHSY1
CIB2
CISD2
CLDN14
CLDN9
CLIC5
CLPP
CLRN1
COCH
COL11A1
COL11A2
COL2A1
COL4A3
COL4A4
COL4A5
COL4A6
COL9A1
COL9A2
COL9A3
CRYL1
CRYM
DCDC2
DFNA5
DFNB59
DIABLO
DIAPH1
DIAPH3
DLX5
DMXL2
DNMT1
DSPP
EDN3
EDNRB
ELMOD3
EPS8
EPS8L2
ERCC2
ERCC3
ESPN
ESRP1
ESRRB
EYA1
EYA4
FAM65B
FGF3
FGFR3
FOXC1
GAB1
GATA3
GIPC3
GJA1
GJB2
GJB3
GJB6
GPSM2
GRAP
GRHL2
GRXCR1
GRXCR2
GSTP1
HARS
HARS2
HGF
HOMER2
HOXB1
HSD17B4
IFNLR1
ILDR1
JAG1
KARS
KCNE1
KCNQ1
KCNQ4
KIT
KITLG
LARS2
LHFPL5
LHX3
LMX1A
LOXHD1
LRTOMT
MANBA
MARVELD2
MASP1
MCM2
MET
MIR96
MITF
MPZL2
MSRB3
MTAP
MYH14
MYH9
MYO15A
MYO1C
MYO1F
MYO3A
MYO6
MYO7A
NARS2
NDP
NLRP3
NR4A2
OSBPL2
OTOA
OTOF
OTOG
OTOGL
P2RX2
PAX3
PCDH15
PDE1C
PDZD7
PITX2
PMP22
PNPT1
POLR1C
POLR1D
POU3F4
POU4F3
PPIP5K2
PRPS1
PTPRQ
RDX
REST
ROR1
RPGR
RPS6KA3
S1PR2
SALL1
SALL4
SEMA3E
SERPINB6
SIX1
SIX5
SLC12A1
SLC17A8
SLC19A2
SLC22A4
SLC26A4
SLC26A5
SLC29A3
SLC4A11
SLC52A2
SLITRK6
SMPX
SNAI2
SOX10
SPINK5
SPNS2
STRC
SYNE4
TBC1D24
TBL1X
TCF21
TCOF1
TECTA
TFAP2A
TIMM8A
TJP2
TMC1
TMC2
TMEM132E
TMIE
TMPRSS3
TMPRSS5
TNC
TPRN
TRIOBP
TRMU
TSPEAR
TUBB4B
TYR
USH1C
USH1G
USH2A
WBP2
WFS1
WHRN

## Sheet: Supplement Table S2
Supplement Table 2. Identified mutations and individual genotypes of the patients with vestibular phenotype in this study
YUHL ID	Inheritance	Gene	NM number	Nucleotide change	Amino acid change	dbSNP	gnomAD v4.0.0	KOVA2	Zygosity	DvD	HL-specified ACMG classification	SIFT	Polyphen-2	Mutation Taster	CADD	REVEL score	Segregation
YUHL195-21	AD	COCH	NM_004086.3	c.113G>A	p.G38D	rs1391189162	-	-	Hetero	Pathogenic	Uncertain significance	0.0 (D)	0.997 (PD)	DC	25.8	0.721	Segregated
YUHL519-21	AD	COCH	NM_004086.3	c.113G>A	p.G38D	rs1391189162	-	-	Hetero	Pathogenic	Uncertain significance	0.0 (D)	0.997 (PD)	DC	25.8	0.721	Not done
YUHL5-21	AD	COCH	NM_004086.3	c.368T>A	p.V123E	-	-	-	Hetero	Pathogenic	Uncertain significance	0.0 (D)	0.948 (PD)	DC	26.8	0.625	Segregated
YUHL612-21	AD	COCH	NM_004086.3	c.1340G>A	p.G447D	-	-	-	Hetero	NA	Uncertain significance	0.0 (D)	1 (PD)	DC	29.1	0.832	Segregated
YUHL612-12	AD	COCH	NM_004086.3	c.1340G>A	p.G447D	-	-	-	Hetero	NA	Uncertain significance	0.0 (D)	1 (PD)	DC	29.1	0.832	Segregated
YUHL590-22	AD	COCH	NM_004086.3	c.690T>G	p.F230L	-	-	-	Hetero	NA	Uncertain significance	0.24(D)	0.997 (PD)	DC	24.2	0.255	Segregated
YUHL473-21	AD	DIAPH1	NM_005219.5	c.3527G>A	p.R1176Q	rs769436448	1.113e-05	-	Hetero	Unknown significance	Uncertain significance	0.0 (D)	0.99 (PD)	DC	29.2	0.28	Segregated
YUHL466-21	AD	DMXL2	NM_001378457.1	c.7637T>C	p.V2546A	rs1193313549	4.772e-06	0.000378286	Hetero	NA	Uncertain significance	0.02(D)	0.99 (PD)	DC	22	0.14	Not done
YUHL48-12	AD	EYA4	NM_004100.5	c.1904A>G	p.E635G	-	-	0.00028334	Hetero	NA	Uncertain significance	0.0(D)	0.509(PD)	DC	29.1	0.901	Segregated
YUHL400-21	AD	GRHL2	NM_024915.4	c.1331_1335del	p.T444MfsTer6	-	-	-	Hetero	NA	Uncertain significance	NA	NA	NA	NA	NA	Not done
YUHL35-21	AD	KCNQ4	NM_004700.4	c.796G>T	p.D266Y	rs1558014576	-	-	Hetero	Pathogenic	Likely pathogenic	0.0 (D)	1 (PD)	DC	29.4	0.754	Segregated
YUHL35-31	AD	KCNQ4	NM_004700.4	c.796G>T	p.D266Y	rs1558014576	-	-	Hetero	Pathogenic	Likely pathogenic	0.0 (D)	1 (PD)	DC	29.4	0.754	Segregated
YUHL168-21	AD	KCNQ4	NM_004700.4	c.140T>C	p.L47P	rs1271250198	7.105e-05	0.00385986	Hetero	Pathogenic	Pathogenic	0.03 (D)	0.017 (B)	DC	22.7	0.365	Not done
YUHL91-21	AD	MYH9	NM_002473.6	c.3969G>T	p.Q1323H	-	-	0.0000954381	Hetero	Likely pathogenic	Uncertain significance	0.02 (D)	0.892 (PD)	DC	25.4	0.497	Segregated
YUHL460-21	AD	MYO7A	NM_000260.4	c.731G>A	p.R244H	rs121965081	0.0004311	-	Hetero	Unknown significance	Uncertain significance	0.29 (T)	1 (PD)	DC	24.3	0.632	Not done
YUHL541-21	AD	MYO7A	NM_000260.4	c.1847G>A	p.R616Q	rs782410686	1.861e-05	-	Hetero	Unknown significance	Uncertain significance	1 (T)	0.998 (PD)	DC	24.2	0.291	Segregated
YUHL550-21	AD	MYO7A	NM_000260.4	c.3701C>G	p.T1234S	rs775908821	3.366e-05	0.000728105	Hetero	Likely pathogenic	Uncertain significance	0.01 (D)	0.996 (PD)	DC	25.3	0.689	Segregated
YUHL628-21	AD	MYO7A	NM_000260.4	c.2107G>A	p.G703R	rs572300575	6.819e-05	0.00189861	Hetero	Unknown significance	Uncertain significance	0.49 (T)	1 (PD)	DC	25.8	0.689	Not done
YUHL282-21	AD	NLRP3	NM_001243133.2	c.392A>G	p.K131R	-	-	-	Hetero	NA	Uncertain significance	0.38	0.003(B)	P	13.63	0.048	Segregated
YUHL481-21	AD	NLRP3	NM_001243133.2	c.392A>G	p.K131R	-	-	-	Hetero	NA	Uncertain significance	0.38	0.003(B)	P	13.63	0.048	Segregated
YUHL365-21	AD	POU4F3	NM_002700.3	c.469C>T	p.Q157X	rs1338875382	1.604e-06	-	Hetero	NA	Uncertain significance	NA	NA	NA	NA	NA	Segregated
YUHL517-21	AD	TECTA	NM_005422.4	c.790+2T>G	Splicing variant	rs1565518284	1.369e-06	0.0000961169	Hetero	NA	Uncertain significance	NA	NA	NA	NA	NA	Segregated
YUHL292-21	AD	WFS1	NM_006005.3	c.1514G>C	p.C505S	rs1445355190	-	0.00106445	Hetero	Pathogenic	Uncertain significance	0.11 (T)	0.437 (B)	DC	16.89	0.731	Not done
YUHL439-21	AR	CDH23	NM_022124.6	c.1282G>A	p.D428N	rs188376296	0.0001551	0.0100594	Homo	Benign	Uncertain significance	0.36 (T)	0 (B)	DC	23.7	0.139	Segregated
YUHL434-21	AR	GJB2	NM_004004.6	c.109G>A	p.V37I	rs72474224	0.002523	0.00949487	Hetero	Pathogenic	Likely pathogenic	0.13 (T)	1 (PD)	DC	22.5	0.656	Not done
				c.583A>G	p.M195V	rs532203068	1.797e-05	0.000665273	Hetero	Likely pathogenic	Likely pathogenic	0.02 (D)	1 (PD)	DC	24.5	0.962	Not done
YUHL638-21	AR	MPZL2	NM_005797.4	c.220C>T	p.Q74X	rs146689036	0.000158	0.00653904	Hetero	Benign	Pathogenic	NA	NA	DC	40	NA	Segregated
				c.130C>T	p.R44W	rs200170353	0.0001555	0.00255973	Hetero	Unknown significance	Uncertain significance	0.03 (D)	0.996 (PD)	DC	29.3	0.5	Segregated
YUHL339-21	AR	MYO15A	NM_016239.4	c.1185dup	p.E396RfsTer36	-	-	-	Hetero	Pathogenic	Pathogenic	NA	NA	NA	26.5	NA	Segregated
				c.5203C>T	p.R1735W	rs778354646	3.098e-06	-	Hetero	Pathogenic	Uncertain significance	0 (D)	1 (PD)	DC	25.7	0.762	Segregated
YUHL604-21	AR	MYO15A	NM_016239.4	c.10263C>G	p.I3421M	rs748246442	3.903e-05	0.00142396	Hetero	Likely pathogenic	Uncertain significance	0.01 (D)	0.931 (PossD)	DC	24	0.582	Not done
				c.7688C>T	p.T2563M	rs751783637	7.434e-06	0.0000957671	Hetero	Unknown significance	Uncertain significance	0.04 (D)	0.947 (PossD)	Polymorphism	21.2	0.211	Not done
YUHL269-21	AR	SLC26A4	NM_000441.1	c.1174A>T	p.N392Y	rs201562855	3.722e-06	-	Hetero	Pathogenic	Likely pathogenic	0 (D)	1 (PD)	DC	28.1	0.981	Not done
				c.2168A>G	p.H723R	rs121908362	6.525e-05	0.00472947	Hetero	Pathogenic	Likely pathogenic	0 (D)	1 (PD)	DC	25	0.933	Not done
YUHL283-21	AR	SLC26A4	NM_000441.1	c.919-2A>G	Splicing variant	rs111033313	7.746e-05	-	Hetero	Pathogenic	Pathogenic	NA	NA	NA	34	NA	Not done
				c.2168A>G	p.H723R	rs121908362	6.525e-05	0.00472947	Hetero	Pathogenic	Likely pathogenic	0 (D)	1 (PD)	DC	25	0.933	Not done
YUHL322-21	AR	SLC26A4	NM_000441.1	c.2168A>G	p.H723R	rs121908362	6.525e-05	0.00472947	Homo	Pathogenic	Likely pathogenic	0 (D)	1 (PD)	DC	25	0.933	Not done
YUHL480-21	AR	SLC26A4	NM_000441.1	c.2168A>G	p.H723R	rs121908362	6.525e-05	0.00472947	Hetero	Pathogenic	Likely pathogenic	0 (D)	1 (PD)	DC	25	0.933	Not done
				c.2027T>A	p.L676Q	rs111033318	2.064e-06	0.000189358	Hetero	Pathogenic	Likely pathogenic	0 (D)	0.999 (PD)	Polymorphism	23.4	0.733	Not done
YUHL430-21	AR	WFS1	NM_006005.3	c.1469C>A	p.T490N	-	-	-	Hetero	NA	Uncertain significance		0.383(B)	DC	17	0.421	Not done
YUHL455-22	XD	COL4A6	NM_033641.4	c.497G>A	p.S166N	-	-	-	Hemi	NA	Uncertain significance	0.43 (T)	0 (B)	Polymorphism	0	0.116	Segregated
YUHL143-21	XR	PRPS1	NM_002764.4	c.149G>A	p.G50E	rs2147681403	-	-	Hemi	NA	Uncertain significance		1 (PD)	DC	24.1	0.836	Segregated
YUEVA63	AR	SLC26A4	NM_000441.1	c.919-2A>G	Splicing variant	rs111033313	7.746e-05	-	Hetero	Pathogenic	Pathogenic	NA	NA	NA	34	NA	Segregated
				c.2168A>G	p.H723R	rs121908362	6.525e-05	0.00472947	Hetero	Pathogenic	Likely pathogenic	0 (D)	1 (PD)	DC	25	0.933	Segregated
YUEVA64	AR	SLC26A4	NM_000441.1	c.919-2A>G	Splicing variant	rs111033313	7.746e-05	-	Hetero	Pathogenic	Pathogenic	NA	NA	NA	34	NA	Segregated
				c.1315G>A	p.G439R	rs746046215	3.284e-05	-	Hetero	Pathogenic	Pathogenic	0 (D)	1 (PD)	DC	27.6	0.961	Segregated
YUEVA98	AR	SLC26A4	NM_000441.1	c.2168A>G	p.H723R	rs121908362	6.525e-05	0.00472947	Hetero	Pathogenic	Likely pathogenic	0 (D)	1 (PD)	DC	25	0.933	Segregated
				c.946G>T	p.G316X	rs1554357231	-	-	Hetero	Pathogenic	Pathogenic	NA	NA	DC	44	NA	Segregated
YUEVA68	AR	SLC26A4	NM_000441.1	c.919-2A>G	Splicing variant	rs111033313	7.746e-05	-	Hetero	Pathogenic	Pathogenic	NA	NA	NA	34	NA	Segregated
				c.2168A>G	p.H723R	rs121908362	6.525e-05	0.00472947	Hetero	Pathogenic	Likely pathogenic	0 (D)	1 (PD)	DC	25	0.933	Segregated
YUEVA85	AR	SLC26A4	NM_000441.1	c.919-2A>G	Splicing variant	rs111033313	7.746e-05	-	Hetero	Pathogenic	Pathogenic	NA	NA	NA	34	NA	Segregated
				c.2168A>G	p.H723R	rs121908362	6.525e-05	0.00472947	Hetero	Pathogenic	Likely pathogenic	0 (D)	1 (PD)	DC	25	0.933	Segregated
YUEVA101	AR	SLC26A4	NM_000441.1	c.2168A>G	p.H723R	rs121908362	6.525e-05	0.00472947	Homo	Pathogenic	Likely pathogenic	0 (D)	1 (PD)	DC	25	0.933	Segregated
YUEVA118	AR	SLC26A4	NM_000441.1	c.2168A>G	p.H723R	rs121908362	6.525e-05	0.00472947	Hetero	Pathogenic	Likely pathogenic	0 (D)	1 (PD)	DC	25	0.933	Segregated
				c.1149+3A>G	Splicing variant	rs111033314	1.273e-05	-	Hetero	Pathogenic	Pathogenic	NA	NA	NA	23.5	NA	Segregated
YUEVA148	AR	SLC26A4	NM_000441.1	c.919-2A>G	Splicing variant	rs111033313	7.746e-05	-	Hetero	Pathogenic	Pathogenic	NA	NA	NA	34	NA	Segregated
				c.2168A>G	p.H723R	rs121908362	6.525e-05	0.00472947	Hetero	Pathogenic	Likely pathogenic	0 (D)	1 (PD)	DC	25	0.933	Segregated
YUEVA110	AR	SLC26A4	NM_000441.1	c.919-2A>G	Splicing variant	rs111033313	7.746e-05	-	Hetero	Pathogenic	Pathogenic	NA	NA	NA	34	NA	Segregated
				c.1149+3A>G	Splicing variant	rs111033314	1.273e-05	-	Hetero	Pathogenic	Pathogenic	NA	NA	NA	23.5	NA	Segregated
YUEVA115	AR	SLC26A4	NM_000441.1	c.919-2A>G	Splicing variant	rs111033313	7.746e-05	-	Homo	Pathogenic	Pathogenic	NA	NA	NA	34	NA	Segregated
Abbreviation: NA, not applicable; D, deleterious; T, tolerable; PD, probably damaging; B, benign; DC, disease-causing; P, polymorphism; dbSNP (https://www.ncbi.nlm.nih.gov/snp/), gnomAD (https://gnomad.broadinstitute.org/)
KOVA2 is a population database of 5,305 Korean individuals downloadable via the link (https://www.kobic.re.kr/kova/).

## Sheet: Supplement Table S3
Supplement Table 3. Identified genes in this study and their expression in the vestibular organs
Genes	Vestibular endorgans
	Postnatal, mouse, utricle	P1, mouse, utricle	P7, mouse, utricle	P1, P2, P100, utricular hair cells	Mouse, crista ampullaris
DIAPH1	Hair cells, Supporting cells, Trasitional epithelial cells	N/A	No increased expression	N/A	Dark cells, Hair cells, Mesenchymal cells, Nonsensory epithelial cells, Support cells
DMXL2	Hair cells	Hair cells	Type 2 hair cells	Immature, Type 1, Type 2	Glia, Hair cells, Melanocytes, Mesenchymal cells, Nonsensory epithelial cells, Support cells
EYA4	Hair cells, Supporting cells, Trasitional epithelial cells	Hair cells, Supporting cells, Transitional epithelial cells	Nonsensory epithelial cells, Supporting cells, Type 2 hair cells	Immature, Type 1, Type 2	Hair cells, Mesenchymal cells, Nonsensory epithelial cells, Support cells
GRHL2	Supporting cells, Transitional epithelial cells	Hair cells, Supporting cells, Transitional epithelial cells	Nonsensory epithelial cells	No increased expression	Hair cells, Nonsensory epithelial cells, Support cells
MYH9	Hair cells, Supporting cells, Trasitional epithelial cells	Hair cells, Supporting cells, Transitional epithelial cells	Mesenchymal cells, Pericytes, Vascular cells	Immature, Type 1, Type 2	Dark cells, Endothelial cells, Glia, Hair cells, Macrophages, Mesenchymal cells, Nonsensory epithelial cells, Pericytes, Support cells
NLRP3	N/A	not increased expression	Immune cells	N/A	Macrophages
MPZL2	Hair cell precursors, Supporting cells, Transitional epithelial cells	Hair cells, Supporting cells, Transitional epithelial cells	Mesenchymal cells, Nonsensory epithelial cells, Supporting cells	Immature	Dark cells, Hair cells, Mesenchymal cells, Nonsensory epithelial cells, Support cells
COL4A6	No increased expression	No increased expression	No increased expression	N/A	Mesenchymal cells
PRPS1	Hair cells, Transitional epithelial cells	Hair cells	Mesenchymal cells, Type 2 hair cells	Immature, Type 1, Type 2	Glia, Hair cells, Mesenchymal cells, Nonsensory epithelial cells
Data were acquired from gene Expression Analysis Resource (https://umgear.org/), acessed on 13rd Apr 2023.
